# Supplementary material for: Muscle RAS oncogene homolog (MRAS) recurrent mutation in Borrmann type IV gastric cancer
Source: Cancer Med. 2016 Nov 28;6(1):235–44. doi: 10.1002/cam4.959 (PMC5269692; doi:10.1002/cam4.959)
Supplement: Supplementary file 2 — Figure S2. IGF1R DNA copy number in Type IV. [file CAM4-6-235-s002.xlsx]

## Sheet: Fig. S2.
Fig. S2. IGF1R DNA copy number in Type IV.
IGF1R DNA copy number in 13 Type IV samples (discovery set). IGF1R DNA copy number was evaluated by quantitative real-time PCR using two TaqMan copy number assays.
